# Supplementary material for: Etiology, Pathophysiology and Mortality of Shock in Children in Low (Middle) Income Countries: A Systematic Review
Source: J Trop Pediatr. 2022 Jul 7;68(4):fmac053. doi: 10.1093/tropej/fmac053 (PMC9586536; doi:10.1093/tropej/fmac053)
Supplement: fmac053_Supplementary_Data [file fmac053_supplementary_data.zip]

Archive with 4 entries (4 files):
- 20220505 Supplementary Figure 3 Blood Culture Results.pptx
- 20211215 Supplementary Table 1 Definitions of shock.docx
- 20220505 Supplementary Figure 1 Forest plot per etiology.pptx
- 20220505 Supplementary Figure 2 Forest plot per region.pptx
